# Supplementary material for: Discovering Digital Tumor Signatures—Using Latent Code Representations to Manipulate and Classify Liver Lesions
Source: Cancers (Basel). 2021 Jun 22;13(13):3108. doi: 10.3390/cancers13133108 (PMC8269051; doi:10.3390/cancers13133108)
Supplement: Supplementary file 1 [file cancers-13-03108-s001.zip]

Archive with 4 entries (4 files):
- animation_insert_lesion480p.mov
- __MACOSX/._animation_insert_lesion480p.mov
- animation_remove_lesions480p.mov
- __MACOSX/._animation_remove_lesions480p.mov
